# Supplementary material for: Genetic Diversity Analysis of Brassica Yellows Virus Causing Aberrant Color Symptoms in Oilseed Rape
Source: Plants (Basel). 2023 Feb 23;12(5):1008. doi: 10.3390/plants12051008 (PMC10005696; doi:10.3390/plants12051008)
Supplement: Supplementary file 1 [file plants-12-01008-s001.zip]

Archive with 1 entries (1 files):
- plants-2211250-supplementary.pdf
